# Supplementary material for: Eye and Hair Color Prediction of Ancient and Second World War Skeletal Remains Using a Forensic PCR-MPS Approach
Source: Genes (Basel). 2022 Aug 12;13(8):1432. doi: 10.3390/genes13081432 (PMC9407562; doi:10.3390/genes13081432)
Supplement: Supplementary file 1 [file genes-13-01432-s001.zip]

Archive with 13 entries (11 files):
- genes-1802404-supplementary/
- genes-1802404-supplementary/suppl tables R1_genes/
- genes-1802404-supplementary/suppl tables R1_genes/Table S1.xlsx
- genes-1802404-supplementary/suppl tables R1_genes/Table S10.xlsx
- genes-1802404-supplementary/suppl tables R1_genes/Table S11.xlsx
- genes-1802404-supplementary/suppl tables R1_genes/Table S2.xlsx
- genes-1802404-supplementary/suppl tables R1_genes/Table S3.xlsx
- genes-1802404-supplementary/suppl tables R1_genes/Table S4.xlsx
- genes-1802404-supplementary/suppl tables R1_genes/Table S5.xlsx
- genes-1802404-supplementary/suppl tables R1_genes/Table S6.xlsx
- genes-1802404-supplementary/suppl tables R1_genes/Table S7.xlsx
- genes-1802404-supplementary/suppl tables R1_genes/Table S8.xlsx
- genes-1802404-supplementary/suppl tables R1_genes/Table S9.xlsx
