# Supplementary material for: Eye and Hair Color Prediction of Ancient and Second World War Skeletal Remains Using a Forensic PCR-MPS Approach
Source: Genes (Basel). 2022 Aug 12;13(8):1432. doi: 10.3390/genes13081432 (PMC9407562; doi:10.3390/genes13081432)
Supplement: Supplementary file 1 [file genes-13-01432-s001.zip › genes-1802404-supplementary/suppl tables R1_genes/Table S1.xlsx]

## Sheet: S1 Table
Skeleton	Place	Elevation	Geographical	Excavation	Dating	Coffin	Storage conditions
Sk_1	Ptuj	232	46°25'07"N; 15°50'17"E	2011	16th	yes (wooden)	stone tomb
Sk_2	Ptuj	232	46°25'07"N; 15°50'17"E	2011	16th	yes (wooden)	stone tomb
Sk_3	Ptuj	232	46°25'07"N; 15°50'17"E	2011	16th	yes (wooden)	stone tomb
Sk_4	Koper	10	45°23'49"N; 13°43'48"E	2015	18th	yes (wooden)	grave pit (sandy loam)
Sk_5	Maribor	274	46°33'00"N; 15°38'00"E	2013	17th	yes (wooden)	grave pit (sandy loam)
Sk_6	Ponikva	194	46°15'27"N; 15°26'52"E	2012	18th	yes (wooden)	grave pit (clayey loam)
Sk_7	Ponikva	194	46°15'27"N; 15°26'52"E	2012	18th	yes (wooden)	grave pit (clayey loam)
Sk_12	Ptuj	232	46°25'07"N; 15°50'17"E	1984	3th	no	grave pit (sandy loam)
Sk_13	Ptuj	232	46°25'07"N; 15°50'17"E	1984	3th	no	grave pit (sandy loam)
Sk_16	Ljubljana	298	46°03'19"N; 14°30'29"E	2017	4th	no	stone sarcophagus
Sk_17	Ljubljana	298	46°03'19"N; 14°30'29"E	2013	4th	no	clay loam
