# Supplementary material for: Eye and Hair Color Prediction of Ancient and Second World War Skeletal Remains Using a Forensic PCR-MPS Approach
Source: Genes (Basel). 2022 Aug 12;13(8):1432. doi: 10.3390/genes13081432 (PMC9407562; doi:10.3390/genes13081432)
Supplement: Supplementary file 1 [file genes-13-01432-s001.zip › genes-1802404-supplementary/suppl tables R1_genes/Table S11.xlsx]

## Sheet: Table S11
	Sample		eye			hair						phenotypic prediction
			blue	interm.	brown	blond	brown	red	black	light	dark	eye	hair
ancient skeletons	sk_1	P- value	0.956	0.035	0.008	0.339	0.581	0.006	0.075	0.82	0.18	blue	brown/dark-brown
		AUC loss	0	0	0	0	0	0	0	0	0
	sk_2	P- value	0.001	0.017	0.982	0.107	0.632	0.005	0.256	0.366	0.634	brown	dark-brown/black
		AUC loss	0	0	0	0.02	0.015	0.088	0.011	0.007	0.007
	sk_3	P- value	0.184	0.15	0.665	0.322	0.57	0.002	0.106	0.636	0.364	brown	dark-brown/black
		AUC loss	0	0	0	0	0	0	0	0	0
	sk_4	P- value	0.026	0.063	0.912	0.103	0.698	0.007	0.192	0.358	0.642	brown	dark-brown/black
		AUC loss	0	0	0	0.002	0.002	0.007	0	0.001	0.001
	sk_5	P- value	0.848	0.088	0.065	0.496	0.433	0.002	0.069	0.842	0.158	blue	dark-blond/brown
		AUC loss	0	0	0	0	0	0	0	0	0
	sk_6	P- value	0	0	0	0.391	0.547	0.015	0.047	0.87	0.13	undetermined	brown/dark-brown
		AUC loss	0.293	0.137	0.297	0.054	0.039	0.002	0.052	0.079	0.079
	sk_7	P- value	0.914	0.055	0.031	0.691	0.268	0.007	0.034	0.951	0.049	blue	blond/dark-blond
		AUC loss	0.016	0.041	0.009	0.011	0.011	0.022	0.006	0.007	0.007
	sk_12	P- value	0.101	0.131	0.769	0.438	0.472	0.003	0.087	0.839	0.161	brown	brown/dark-brown
		AUC loss	0.01	0.027	0.006	0	0	0	0	0	0
	sk_13	P- value	0.05	0.114	0.836	0.327	0.579	0.002	0.092	0.735	0.265	brown	dark-brown/black
		AUC loss	0	0	0	0.001	0.002	0	0	0	0
	sk_16	P- value	0	0.002	0.998	0.012	0.605	0.002	0.381	0.999	0.001	brown	brown/dark-brown
		AUC loss	0	0	0	0.005	0.003	0.003	0.001	0.004	0.004
	sk_17	P- value	0	0	0	0.46	0.44	0.004	0.096	0.813	0.187	undetermined	dark-blond/brown
		AUC loss	0.325	0.15	0.337	0.06	0.046	0.006	0.052	0.076	0.076
WWII skulls	279	P- value	0.949	0.035	0.016	0.667	0.285	0.002	0.046	0.933	0.067	blue	blond/dark-blond
		AUC loss	0	0	0	0	0	0	0	0	0
	533	P- value	0	0.016	0.983	0.122	0.602	0.003	0.273	0.388	0.612	brown	dark-brown/black
		AUC loss	0	0	0	0	0	0	0	0	0
	536	P- value	0.932	0.046	0.021	0.69	0.278	0.003	0.03	0.953	0.047	blue	blond/dark-blond
		AUC loss	0	0	0	0	0	0	0	0	0
	537	P- value	0.05	0.114	0.836	0.171	0.763	0.006	0.059	0.582	0.418	brown	brown/dark-brown
		AUC loss	0	0	0	0.002	0.002	0	0.004	0.004	0.004
	538	P- value	0.932	0.046	0.021	0.701	0.072	0.222	0.004	1	0	blue	blond
		AUC loss	0	0	0	0	0	0	0	0	0
	783	P- value	0.099	0.134	0.767	0.291	0.457	0.001	0.251	0.647	0.353	brown	dark-brown/black
		AUC loss	0	0	0	0	0	0	0	0	0
	784	P- value	0.012	0.05	0.938	0.13	0.619	0.001	0.25	0.319	0.681	brown	dark-brown/black
		AUC loss	0	0	0	0	0.002	0.001	0.001	0	0
	785	P- value	0.084	0.188	0.727	0.169	0.621	0.036	0.175	0.517	0.483	brown	dark-brown/black
		AUC loss	0	0	0	0.003	0.003	0.002	0.001	0.002	0.002
	786	P- value	0.97	0.023	0.007	0.683	0.148	0.164	0.005	0.996	0.004	blue	blond/dark-blond
		AUC loss	0	0	0	0	0	0	0	0	0
	787	P- value	0.184	0.15	0.665	0.379	0.456	0.003	0.162	0.731	0.269	brown	dark-brown/black
		AUC loss	0	0	0	0.001	0	0	0	0	0
	788	P- value	0.934	0.054	0.012	0.62	0.349	0.006	0.025	0.952	0.048	blue	blond/dark-blond
		AUC loss	0	0	0	0.002	0.002	0.001	0.002	0.001	0.001
	789	P- value	0.848	0.088	0.065	0.618	0.343	0.004	0.035	0.937	0.063	blue	blond/dark-blond
		AUC loss	0	0	0	0	0	0	0	0	0
	790	P- value	0.05	0.114	0.836	0.412	0.345	0.214	0.028	0.909	0.091	brown	blond/dark-blond
		AUC loss	0	0	0	0.021	0.016	0.091	0.014	0.007	0.007
	791	P- value	0	0	0	0.466	0.497	0.02	0.017	0.963	0.037	undetermined	brown/dark-brown
		AUC loss	0.321	0.151	0.333	0.058	0.043	0.004	0.054	0.071	0.071
	792	P- value	0.001	0.019	0.98	0	0.689	0.311	0	0.342	0.658	brown	dark-brown/black
		AUC loss	0.002	0.006	0.002	0.001	0.001	0.001	0.002	0.001	0.001
	793	P- value	0.903	0.06	0.037	0.627	0.311	0.017	0.044	0.929	0.071	blue	blond/dark-blond
		AUC loss	0.01	0.027	0.006	0.014	0.016	0.066	0.004	0.002	0.002
	794	P- value	0.903	0.074	0.023	0.223	0.699	0.007	0.072	0.774	0.226	blue	dark-brown/black
		AUC loss	0	0	0	0	0	0	0	0	0
	795	P- value	0.911	0.057	0.032	0.606	0.339	0.021	0.034	0.959	0.041	blue	blond/dark-blond
		AUC loss	0	0	0	0	0	0	0	0	0
	796	P- value	0.932	0.046	0.021	0.674	0.304	0.005	0.017	0.981	0.019	blue	blond/dark-blond
		AUC loss	0	0	0	0	0	0	0	0	0
	797	P- value	0.848	0.088	0.065	0.689	0.281	0.01	0.021	0.959	0.041	blue	blond/dark-blond
		AUC loss	0	0	0	0	0	0	0	0	0
	798	P- value	0	0	0	0	0	0	0	0.96	0.04	undetermined	undetermined
		AUC loss	0.293	0.137	0.297	0.074	0.063	0.111	0.064	0.081	0.081
	799	P- value	0	0	0	0.514	0.437	0.021	0.028	0.944	0.056	undetermined	blond/dark-blond
		AUC loss	0.293	0.137	0.297	0.053	0.039	0.006	0.044	0.068	0.068
	801	P- value	0.949	0.035	0.016	0.671	0.302	0.003	0.024	0.957	0.043	blue	blond/dark-blond
		AUC loss	0	0	0	0	0	0	0	0	0
	802	P- value	0	0	0	0.47	0.466	0.007	0.057	0.89	0.11	undetermined	brown/dark-brown
		AUC loss	0.293	0.137	0.297	0.054	0.04	0.004	0.043	0.07	0.07
	Accuracy thresholds		0.939	0.7361	0.9461	0.8133	0.7411	0.9289	0.8592	0.9054
