# Supplementary material for: Eye and Hair Color Prediction of Ancient and Second World War Skeletal Remains Using a Forensic PCR-MPS Approach
Source: Genes (Basel). 2022 Aug 12;13(8):1432. doi: 10.3390/genes13081432 (PMC9407562; doi:10.3390/genes13081432)
Supplement: Supplementary file 1 [file genes-13-01432-s001.zip › genes-1802404-supplementary/suppl tables R1_genes/Table S2.xlsx]

## Sheet: S2 Table
Sample	bone element	#	Auto	Deg	Y	IPC Shift	Auto/Deg
Sk_1	maxillary left incisive 1	141	0.2013	/	0.0117	-0.08	u-c
	maxillary right molar 3	144	0.0932	0.0021	0.0149	-0.15	44.04
	petrous	1D	0.0523	0.0003	0.0173	-0.05	179.51
	mandibular right molar 1	142	0.0231	0.0006	0.0041	-0.45	38.5
Sk_2	petrous	2D	0.0401	0.0005	0.0113	0.09	86.52
	metatarsal I.	125	0.0284	/	0.0018	-0.17	u-c
	maxillary right molar 1	147	0.0107	/	0.0021	-0.1	u-c
	tibia	129	0.0072	0.0002	0.0011	-0.41	38.25
Sk_3	proximal hand phalanx I.	37	0.0676	0.0052	0.0344	-0.03	12.99
	maxillary right canine	152	0.0179	0.0006	0.003	-0.7	30.02
	petrous	3D	0.0147	0.0005	0.0056	-0.36	30.24
	maxillary left molar 2	153	0.0143	/	0.0049	-0.18	u-c
	proximal foot phalanx I.	82	0.0116	0.0006	0.0031	0.1	19.12
Sk_4	proximal foot phalanx I.	97	0.0207	/	/	0.29	u-c
	metatarsal V.	98	0.015	/	/	-0.13	u-c
	cuneiforme lateralis	96	0.0132	/	/	0.12	u-c
	cuboid	95	0.0123	/	/	-0.06	u-c
Sk_5	navicularis	65	0.1582	0.0008	/	-0.27	190.78
	cuneiforme intermedialis	66	0.0891	0.0005	/	-0.2	178.2
	cuneiforme lateralis	68	0.0851	0.0003	/	0.03	283.67
	metatarsal V.	72	0.0773	0.0003	/	0.02	242.42
Sk_6	metatarsal II.	50	0.0819	0.0013	/	-0.12	65.41
	distal foot phalanx I.	59	0.0797	0.0009	/	-0.48	87.41
	navicularis	49	0.0688	0.0006	/	-0.18	107.64
	petrous	6D	0.0292	0.0006	/	-0.21	48.87
	talus	58	0.0208	0.0006	/	-0.81	36.36
Sk_7	proximal hand phalanx I.	138	0.1674	0.0035	/	0.06	48.24
	metatarsal IV	31	0.0875	0.0161	/	0.2	5.44
	metacarpal III	21	0.0822	0.0119	/	0.19	6.94
	metacarpal V	20	0.0583	0.0067	/	-0.03	8.69
	petrous	7D	0.0011	/	/	-0.29	u-c
Sk_12	petrous	12D	0.0609	/	0.034	-0.04	u-c
	maxillary right incizive 1	161	0.0121	/	0.0011	-0.38	u-c
	metacarpal I.	22	0.0034	/	0.0019	-0.32	u-c
	tibia	133	0.0028	0.0002	0.0004	-0.69	15.09
Sk_13	metacarpal I.	25	0.021	0.0005	0.0076	-0.27	42.00
	metacarpal IV.	23	0.0159	0.0006	0.0134	-0.47	26.03
	petrous	13D	0.0133	/	0.0055	-0.24	u-c
	metacarpal II.	24	0.0081	/	0.002	-0.4	u-c
Sk_16	petrous	194	0.0471	/	0.0037	0.14	u-c
	proximal foot phalanx I.	192	0.037	/	0.0045	0.18	u-c
	metatarsal I.	188	0.0286	/	0.0018	0.08	u-c
	cuneiforme lateralis	193	0.0284	/	0.0021	0.22	u-c
Sk_17	petrous	179	0.0097	/	0.0018	-0.96	u-c
	cuneiforme medialis	171	0.003	0.0003	0.0006	-0.83	8.58
	talus	176	0.0028	/	0.0009	-0.93	u-c
	tibia	180	0.0027	0.0004	0.0002	-0.92	6.48
WWII	petrous bone	279	0.3947	0.0479	0.2693	-0.55	8.24
	petrous bone	533	0.7704	0.0878	0.2942	-0.43	8.78
	petrous bone	536	0.0725	0.004	0.0284	-0.16	17.99
	petrous bone	537	0.078	0.0111	0.0323	-0.46	7.05
	petrous bone	538	0.1791	0.029	0.0810	-0.39	6.18
	petrous bone	783	1386	0.0673	0.192	-0.12	20.59
	petrous bone	784	0.1143	0.001	0.0116	-0.27	118.5
	petrous bone	785	0.6317	0.0027	0.0253	0.14	236.64
	petrous bone	786	2133	0.0202	0.0796	-0.44	105.44
	petrous bone	787	0.538	0.0155	0.0513	-0.24	34.77
	petrous bone	788	1.4424	0.0076	0.0824	-0.34	188.95
	petrous bone	789	1254	0.0179	0.0945	-0.19	70.23
	petrous bone	790	0.3523	0.0019	0.0213	-0.28	190.28
	petrous bone	791	2.5601	0.0098	0.111	-0.63	262.31
	petrous bone	792	4.7677	0.0142	0.1605	-0.06	334.85
	petrous bone	793	1.1119	0.0063	0.0345	-0.27	177.03
	petrous bone	794	4.1076	0.0382	0.1363	-0.65	107.58
	petrous bone	795	0.2421	0.0109	0.0381	0.14	22.25
	petrous bone	796	1.7197	0.0941	0.3553	-0.98	18.28
	petrous bone	797	2.0217	0.0269	0.098	-0.77	75.28
	petrous bone	798	1.5764	0.0156	0.0902	-0.6	101.01
	petrous bone	799	0.8835	0.0129	0.0698	-0.67	68.74
	petrous bone	801	1.2054	0.0111	0.0739	-0.71	108.14
	petrous bone	802	1.5382	0.0142	/	-0.7	108.34
