# Supplementary material for: Eye and Hair Color Prediction of Ancient and Second World War Skeletal Remains Using a Forensic PCR-MPS Approach
Source: Genes (Basel). 2022 Aug 12;13(8):1432. doi: 10.3390/genes13081432 (PMC9407562; doi:10.3390/genes13081432)
Supplement: Supplementary file 1 [file genes-13-01432-s001.zip › genes-1802404-supplementary/suppl tables R1_genes/Table S3.xlsx]

## Sheet: S3 Table
SNP	Chromosomal position	Gene	Allelic variants (frequency)				Target (bp)	Threshold
			C	A	T	G		> 100 pg	< 100 pg
rs12821256	chr12:89328335	KITLG	0.088	0	0.911	0	45	215	38
rs1042602	chr11:88911696	TYR	0.648	0.352	0	0	46	210	96
rs12203592	chr6:396321	IRF4	0.860	0	0.140	0	46	206	87
rs16891982	chr5:33951693	SLC45A2	0.134	0	0	0.865	48	179	41
rs12913832	chr15:28365618	HERC2	0	0.366	0	0.634	49	391	94
rs683	chr9:12709305	TYRP1	0.394	0.606	0	0	52	254	110
rs1800407	chr15:28230318	OCA2	0.931	0	0.069	0	55	288	87
rs12896399	chr14:92773663	SLC2A4	0	0	0.410	0.589	70	284	101
rs4959270	chr6:457748	EXOC2	0.536	0.463	0	0	70	201	62
rs28777	chr5:33958959	SLC45A2	0.114	0.886	0	0	72	307	216
rs2378249	chr20:33218090	PIGU	0	0.841	0	0.159	76	182	41
rs1393350	chr11:89011046	TYR	0	0.239	0	0.761	82	189	64
rs2402130	chr14:92801203	SLC2A4	0	0.784	0	0.216	83	286	184
rs1805009	chr16:89986546	MC1R	0.014	0	0	0.986	100	266	205
rs796296176 (rs312262906)	chr16:89985750-1	MC1R		0.997			102	291	159
rs1110400	chr16:89986130	MC1R	0.009	0	0.991	0	112	248	172
rs11547464	chr16:89986091	MC1R	0	0.007	0	0.993		249	172
rs1805007	chr16:89986117	MC1R	0.934	0	0.066	0		249	173
rs1805008	chr16:89986144	MC1R	0.937	0	0.063	0		249	172
rs201326893	chr16:89986122	MC1R	0.998	0.002	0	0		249	172
rs885479	chr16:89986154	MC1R	0	0.066	0	0.934		246	172
rs1805005	chr16:89985844	MC1R	0	0	0.130	0.870	114	308	233
rs1805006	chr16:89985918	MC1R	0.991	0.009	0	0		318	238
rs2228479	chr16:89985940	MC1R	0	0.095	0	0.915		320	236
