# Supplementary material for: Eye and Hair Color Prediction of Ancient and Second World War Skeletal Remains Using a Forensic PCR-MPS Approach
Source: Genes (Basel). 2022 Aug 12;13(8):1432. doi: 10.3390/genes13081432 (PMC9407562; doi:10.3390/genes13081432)
Supplement: Supplementary file 1 [file genes-13-01432-s001.zip › genes-1802404-supplementary/suppl tables R1_genes/Table S4.xlsx]

## Sheet: S4 Table
sample	#	amount (ng)	cycles	Mapped Reads	On Target (%)	Mean Depth	Uniformity (%)	bacterial
Sk_1	141	1	25	282166	63.94	8600	94.44
	144	1	25	476773	73.7	18389	100
	1D	0.78	25	336052	82.39	13107	90.67
	142	0.34	25	775937	93.94	40292	90.67
Sk_2	2D	0.6	25	248015	71.57	8326	90.67
	125	0.43	25	8073	0.31	1295	91.35	A; T
	147	0.16	27	424085	96	21914	90.67
	129	0.11	27	452393	11.32	2931	96.07
Sk_3	37	1	25	646007	96.26	35119	100
	152	0.27	27	414966	67.29	16714	81.01
	3D	0.22	27	16906	86.98	767	84.94
	153	0.21	27	460593	95.05	25258	90.67
	82	0.17	27	4827	23.53	49.36	62.52	A
Sk_4	97	0.31	25	201098	81.1	9446	100
	98	0.22	27	458778	68.27	19453	99.84
	96	0.2	27	182052	82.08	7883	90.67
	95	0.18	27	421558	96.25	21889	90.67
Sk_5	65	1	25	306698	44.64	5197	100
	66	1	25	265783	52.83	7273	100
	68	1	25	217905	42.03	4076	100
	72	1	25	170399	44.77	3418	97.49
Sk_6	50	1	25	252554	92.1	14489	99.92
	59	1	25	356583	55.39	8964	100
	49	1	25	198944	76.55	8360	100
	6D	0.44	25	425019	85.14	18115	100
	58	0.31	25	250257	32.21	4557	84.45
Sk_7	138	1	25	52822	53.41	1460	99.92
	31	1	25	49012	0.04	0.313	95.59
	21	1	25	20549	0.33	3.4	97.44
	20	0.87	25	11660	0.38	1.97	99.81
	7D	0.017	28	344696	6.01	1236	37.81
	7D	0.017	28	320655	21.36	4096	73.32
Sk_12	12D	0.92	25	767062	94.21	42070	100
	161	0.18	27	81983	82.94	3485	82.41
	22	0.05	28	192533	72.93	7476	74.39
	133	0.04	28	242929	58.56	9576	80.11
Sk_13	25	0.31	25	665035	97.55	34753	100
	23	0.24	27	127531	37.03	2990	84.86
	13D	0.2	27	176857	86.35	7512	66.28
	24	0.12	27	150775	95.96	8384	91.65
Sk_16	194	0.71	25	3312	1.63	2764	97.78	A; T
	192	0.55	25	182894	97.19	9862	100
	188	0.43	25	3569	3.28	6528	93.78	A; T
	193	0.43	25	8410	0.24	1029	89.61	A
Sk_17	179	0.146	27	280456	85.73	13637	81.01
	171	0.045	28	182843	40.91	3948	68.58
	176	0.042	28	214314	36.1	4572	72.97
	180	0.04	28	137164	30.78	2575	69.97
WWII	279	1	25	279164	96.29	15899	100
	533	1	25	246356	96.08	13876	100
	536	1	25	178172	96.21	9418	100
	537	1	25	171037	97.67	9331	100
	538	1	25	218952	95.2	12075	100
	783	1	25	294965	95.54	16477	100
	784	1	25	85720	54.46	2561	100
	785	1	25	81120	68.1	3072	100
	786	1	25	195575	92.99	10611	100
	787	1	25	89410	76.83	4018	100
	788	1	25	84475	88.49	4276	99.02
	789	1	25	124136	71.67	4972	100
	790	1	25	21209	92.23	1089	100
	791	1	25	61551	87.76	3244	100
	792	1	25	148007	84.41	6468	99.75
	793	1	25	61223	64.08	2274	100
	794	1	25	108223	90.73	5601	100
	795	1	25	101076	65.99	3863	100
	796	1	25	216635	84.89	11216	100
	797	1	25	86924	88.88	4536	100
	798	1	25	102629	83.2	4809	100
	799	1	25	75589	81.63	3676	100
	801	1	25	36395	77.66	1714	100
	802	1	25	65404	69.46	2956	99.92
