# Supplementary material for: Eye and Hair Color Prediction of Ancient and Second World War Skeletal Remains Using a Forensic PCR-MPS Approach
Source: Genes (Basel). 2022 Aug 12;13(8):1432. doi: 10.3390/genes13081432 (PMC9407562; doi:10.3390/genes13081432)
Supplement: Supplementary file 1 [file genes-13-01432-s001.zip › genes-1802404-supplementary/suppl tables R1_genes/Table S5.xlsx]

## Sheet: S5 Table
Chip well details	Ion 520 (Chip #9)		Ion 530 (Chip #10)		Ion 530 (Chip #11)
Addressable Wells	12 530 194		37 849 615		37 849 615
With ISPs	11 099 845	88.6%	33 677 542	0.89	34 986 632	92.4%
Live	11 054 518	99.6%	33 642 211	99.9%	34 979 497	1
Test Fragment	83 415	0.8%	626 690	1.9%	658 848	1.9%
Library	10 971 103	99.2%	33 015 521	98.1%	34 320 649	98.1%
Library ISP details
Library ISPs	10 971 103		33 015 521		34 320 649
Filtered: Polyclonal	2 864 742	26.1%	9 647 684	29.2%	8 777 491	25.6%
Filtered: Low Quality	1 092 229	10.01%	3 248 970	9.8%	2 437 387	7.1%
Filtered: Adapter Dimer	417 637	3.8%	2 819 910	8.5%	1 861 941	5.4%
Final Library ISPs	6 596 495	60.1%	17 298 957	52.4%	21 243 830	61.9%
Table S5. Chip well details (addressable wells, with ISPs, live, test fragment, and library) and library ISP details (library ISPs, filtered polyclonal, filtered low quality, filtered adapter dimer, and final library ISPs) of Ion chip 520 and two Ion chips 530 run in this study.
