# Supplementary material for: Eye and Hair Color Prediction of Ancient and Second World War Skeletal Remains Using a Forensic PCR-MPS Approach
Source: Genes (Basel). 2022 Aug 12;13(8):1432. doi: 10.3390/genes13081432 (PMC9407562; doi:10.3390/genes13081432)
Supplement: Supplementary file 1 [file genes-13-01432-s001.zip › genes-1802404-supplementary/suppl tables R1_genes/Table S6.xlsx]

## Sheet: S6 Table
		1 (n=4)	2 (n=4)	3 (n=5)	4 (n=4)	5 (n=4)	6 (n=5)	7 (n=6)	12 (n=4)	13 (n=4)	16 (n=4)	17 (n=4)	p-value
Mapped reads	average	467732	283142	308660	315872	240196	296671	133232	321127	280050	49546.2	203694	0.214
	st. dev.	221244	204457	285317	144537	59007.7	91806.6	155487	304795	257447	88929.4	60183.6
	CV %	47.3014	72.2101	92.4373	45.758	24.5664	30.9455	116.703	94.9141	91.929	179.488	29.546
	median	406412	336050	414966	311328	241844	252554	50917	217731	163816	5989.5	198578
On target %	average	78.4925	44.8	73.822	81.925	46.0675	68.278	13.5883	77.16	79.2225	25.585	48.38	0.002
	st. dev.	12.7614	46.3262	30.4104	11.4363	4.68167	24.4297	21.1537	15.1434	28.5602	47.7528	25.2414
	CV %	16.2581	103.407	41.1943	13.9595	10.1626	35.7798	155.675	19.6259	36.0506	186.644	52.1732
	median	78.045	41.445	86.98	81.59	44.705	76.55	3.195	77.935	91.155	2.455	38.505
Mean depth of coverage	average	20097	8293.07	15581.5	14667.8	4991	10897	1132.95	15651.8	13409.8	2468.08	6183	0.132
	st. dev.	14045.1	9713.16	15308.1	7031.94	1689.33	5370.53	1595.94	17792.4	14423.9	4929.28	5038.86
	CV %	69.8867	117.124	98.2453	47.9415	33.8475	49.2845	140.866	113.677	107.563	199.721	81.4954
	median	15748	5628.5	16714	14449.5	4636.5	8964	619.7	8526	7948	4.646	4260
Uniformity	average	93.945	92.19	83.828	95.295	99.3725	96.874	83.9817	84.2275	85.6975	95.2925	73.1325	0.092
	st. dev.	4.41057	2.60645	13.8884	5.34089	1.255	6.94531	24.7626	11.0424	14.3496	4.57991	5.56202
	CV %	4.69484	2.82726	16.5678	5.60459	1.26292	7.16943	29.4858	13.1102	16.7445	4.80616	7.6054
	median	92.555	91.01	84.94	95.255	100	100	96.515	81.26	88.255	95.78	71.47
Table S6. Principal sequencing parameters (mapped reads, on target %, mean depth of coverage, and uniformity) of 11 ancient skeletons together with p-value of the ANOVA test. In brackets, the number of libraries built for each skeleton.
