# Supplementary material for: Eye and Hair Color Prediction of Ancient and Second World War Skeletal Remains Using a Forensic PCR-MPS Approach
Source: Genes (Basel). 2022 Aug 12;13(8):1432. doi: 10.3390/genes13081432 (PMC9407562; doi:10.3390/genes13081432)
Supplement: Supplementary file 1 [file genes-13-01432-s001.zip › genes-1802404-supplementary/suppl tables R1_genes/Table S7.xlsx]

## Sheet: S7 Table
		eleven skeletons	WWII skulls	p-value
Mapped reads	average	259822	130581	*
	st. dev.	198285	76954
	CV %	76.3	58.9
	median	230417	101852
On target %	average	56.6	83.3	3.8 E-6
	st. dev.	33.9	12.2
	CV %	59.9	14.6
	median	65.6	86.3
Mean depth of coverage	average	10329	6584	*
	st. dev.	10617	4593
	CV %	102.8	69.7
	median	7494	4672
Uniformity	average	89.2	99.9	3.9 E-7
	st. dev.	13.1	0.2
	CV %	14.6	0.2
	median	91.5	100
