# Supplementary material for: Eye and Hair Color Prediction of Ancient and Second World War Skeletal Remains Using a Forensic PCR-MPS Approach
Source: Genes (Basel). 2022 Aug 12;13(8):1432. doi: 10.3390/genes13081432 (PMC9407562; doi:10.3390/genes13081432)
Supplement: Supplementary file 1 [file genes-13-01432-s001.zip › genes-1802404-supplementary/suppl tables R1_genes/Table S8.xlsx]

## Sheet: Foglio1
Marker	NN typing		Allelic imbalance		Flagged Homozygotes
	ancient skeletons	WWII	ancient skeletons	WWII	ancient skeletons	WWII
rs1042602	1		3	2	1
rs1110400	1
rs11547464	2				1	2
rs12203592	2				2	1
rs12821256	2		1	1
rs12896399	1		5	1	6
rs12913832	2		5	4	4	1
rs1393350	2		1	1	1	2
rs16891982	2		1	1	3	2
rs1800407	1				5	2
rs1805005	4		1	1	2	1
rs1805006	4			1
rs1805007	1		1	2	6	3
rs1805008	1			1	1	3
rs1805009	2				3	1
rs201326893	2				3	2
rs2228479	4		1	2	2	1
rs2378249	3		4	1	1	1
rs2402130	2		4	1	3
rs28777	1		2		2
rs312262906	1
rs4959270	5		6	2	1
rs683	5		6	1	1
rs885479	1			2
